# Supplementary material for: A Mixed-Methods Study Exploring Coping Self-Insights Associated with Resilience
Source: Behav Sci (Basel). 2024 Nov 1;14(11):1018. doi: 10.3390/bs14111018 (PMC11590910; doi:10.3390/bs14111018)
Supplement: Supplementary file 1 [file behavsci-14-01018-s001.zip]

Archive with 1 entries (1 files):
- behavsci-3182582-supplementary.pdf
